# Supplementary material for: The Enhanced Recovery after Surgery (ERAS) Pathway Is a Safe Journey for Kidney Transplant Recipients during the “Extended Criteria Donor” Era
Source: Pathogens. 2022 Oct 16;11(10):1193. doi: 10.3390/pathogens11101193 (PMC9610733; doi:10.3390/pathogens11101193)
Supplement: Supplementary file 1 [file pathogens-11-01193-s001.zip]

Archive with 1 entries (1 files):
- pathogens-1895335-Supplementary.pdf
